# Supplementary material for: The Effect of Aromatic Plant Extracts Encapsulated in Alginate on the Bioactivity, Textural Characteristics and Shelf Life of Yogurt
Source: Antioxidants (Basel). 2023 Apr 6;12(4):893. doi: 10.3390/antiox12040893 (PMC10135706; doi:10.3390/antiox12040893)
Supplement: Supplementary file 1 [file antioxidants-12-00893-s001.zip]

Archive with 1 entries (1 files):
- antioxidants-2286965-supplementary.pdf
